# Supplementary material for: Thyroid Hormone Treatment and Breast Cancer Risk in Women: A Systematic Review and Meta-Analysis of Observational Studies
Source: Metabolites. 2026 Jul 2;16(7):465. doi: 10.3390/metabo16070465 (PMC13413771; doi:10.3390/metabo16070465)
Supplement: Supplementary file 1 [file metabolites-16-00465-s001.zip]

Archive with 1 entries (1 files):
- metabolites-4391656-supplementary.pdf
